# Supplementary material for: Selaginella guihaia (Selaginellaceae): A new spikemoss species from southern China and northern Vietnam around the Gulf of Tonkin
Source: PhytoKeys. 2017 May 17;(80):41–52. doi: 10.3897/phytokeys.80.11126 (PMC5543269; doi:10.3897/phytokeys.80.11126)
Supplement: XML Treatment for Selaginella guihaia [file phytokeys.80.11126-treatment1.xml]

<!DOCTYPE tp:taxon-treatment
  PUBLIC "-//TaxonX//DTD Taxonomic Treatment Publishing DTD v0 20100105//EN" "tax-treatment-NSO.dtd">
<tp:taxon-treatment xmlns:tp="http://www.plazi.org/taxpub"><tp:treatment-meta><kwd-group><label>Taxon classification</label><kwd><named-content xmlns:xlink="http://www.w3.org/1999/xlink" content-type="kingdom">Plantae</named-content></kwd><kwd><named-content xmlns:xlink="http://www.w3.org/1999/xlink" content-type="order">Selaginellales</named-content></kwd><kwd><named-content xmlns:xlink="http://www.w3.org/1999/xlink" content-type="family">Selaginellaceae</named-content></kwd></kwd-group><mixed-citation publication-type="journal"><person-group><name><surname>Wu</surname><given-names>Yu-Dong</given-names></name><name><surname>Zhang</surname><given-names>Hong-Rui</given-names></name><name><surname>Zhang</surname><given-names>Xian-Chun</given-names></name></person-group><article-title>
          <italic><tp:taxon-name><tp:taxon-name-part taxon-name-part-type="genus" reg="Selaginella">Selaginella</tp:taxon-name-part> <tp:taxon-name-part taxon-name-part-type="species" reg="guihaia">guihaia</tp:taxon-name-part></tp:taxon-name></italic> (<tp:taxon-name><tp:taxon-name-part taxon-name-part-type="family">Selaginellaceae</tp:taxon-name-part></tp:taxon-name>): A new spikemoss species from southern China and northern Vietnam around the Gulf of Tonkin</article-title><source>PhytoKeys</source><day>17</day><month>5</month><year>2017</year><volume>2017</volume><issue>80</issue><fpage>41</fpage><lpage>52</lpage><pub-id pub-id-type="doi">10.3897/phytokeys.80.11126</pub-id></mixed-citation></tp:treatment-meta><tp:nomenclature><tp:taxon-name>
            <tp:taxon-name-part taxon-name-part-type="genus" reg="Selaginella">Selaginella</tp:taxon-name-part>
            <tp:taxon-name-part taxon-name-part-type="species" reg="guihaia">guihaia</tp:taxon-name-part>
            <object-id xmlns:xlink="http://www.w3.org/1999/xlink" content-type="ipni" xlink:type="simple">urn:lsid:ipni.org:names:60474541-2</object-id>
          </tp:taxon-name><tp:taxon-authority>X.C.Zhang</tp:taxon-authority><tp:taxon-status xmlns:xlink="http://www.w3.org/1999/xlink" xlink:type="simple">sp. nov.</tp:taxon-status><xref ref-type="fig" rid="F2">Figs 2</xref><xref ref-type="fig" rid="F3">, 3</xref><xref ref-type="fig" rid="F4">, 4</xref></tp:nomenclature><tp:treatment-sec sec-type="diagnosis" id="SECID0EJEAE"><title>Diagnosis.</title><p>The new species is similar to <italic><tp:taxon-name><tp:taxon-name-part taxon-name-part-type="genus" reg="Selaginella">S.</tp:taxon-name-part> <tp:taxon-name-part taxon-name-part-type="species" reg="doederleinii">doederleinii</tp:taxon-name-part></tp:taxon-name></italic>, <italic><tp:taxon-name><tp:taxon-name-part taxon-name-part-type="genus" reg="Selaginella">S.</tp:taxon-name-part> <tp:taxon-name-part taxon-name-part-type="species" reg="ornata">ornata</tp:taxon-name-part></tp:taxon-name></italic> and <italic><tp:taxon-name><tp:taxon-name-part taxon-name-part-type="genus" reg="Selaginella">S.</tp:taxon-name-part> <tp:taxon-name-part taxon-name-part-type="species" reg="trachyphylla">trachyphylla</tp:taxon-name-part></tp:taxon-name></italic> in the habit and the morphology of dorsal leaves, ventral leaves, axillary leaves and sporophylls. However, <italic><tp:taxon-name><tp:taxon-name-part taxon-name-part-type="genus" reg="Selaginella">S.</tp:taxon-name-part> <tp:taxon-name-part taxon-name-part-type="species" reg="guihaia">guihaia</tp:taxon-name-part></tp:taxon-name></italic> can be easily recognized by its obvious white–margined leaves. The white-margin is about three cells wide in <italic><tp:taxon-name><tp:taxon-name-part taxon-name-part-type="genus" reg="Selaginella">S.</tp:taxon-name-part> <tp:taxon-name-part taxon-name-part-type="species" reg="guihaia">guihaia</tp:taxon-name-part></tp:taxon-name></italic>, but it is only one cell wide in <italic><tp:taxon-name><tp:taxon-name-part taxon-name-part-type="genus" reg="Selaginella">S.</tp:taxon-name-part> <tp:taxon-name-part taxon-name-part-type="species" reg="doederleinii">doederleinii</tp:taxon-name-part></tp:taxon-name></italic>, <italic><tp:taxon-name><tp:taxon-name-part taxon-name-part-type="genus" reg="Selaginella">S.</tp:taxon-name-part> <tp:taxon-name-part taxon-name-part-type="species" reg="ornata">ornata</tp:taxon-name-part></tp:taxon-name></italic>, and <italic><tp:taxon-name><tp:taxon-name-part taxon-name-part-type="genus" reg="Selaginella">S.</tp:taxon-name-part> <tp:taxon-name-part taxon-name-part-type="species" reg="trachyphylla">trachyphylla</tp:taxon-name-part></tp:taxon-name></italic>.</p><fig id="F2" position="float" orientation="portrait"><label>Figure 2.</label><caption><p>
                <italic><tp:taxon-name><tp:taxon-name-part taxon-name-part-type="genus" reg="Selaginella">Selaginella</tp:taxon-name-part> <tp:taxon-name-part taxon-name-part-type="species" reg="guihaia">guihaia</tp:taxon-name-part></tp:taxon-name></italic> X.C.Zhang <bold>A</bold> Habit <bold>B</bold> Dorsal leaf <bold>C</bold> Ventral leaf <bold>D</bold> Part of main stem showing ventral leaves, dorsal leaves, and strobili <bold>E</bold> Part of main stem showing ventral leaves, axillary leaves, and strobili <bold>F</bold> Megasporophyll <bold>G</bold> Microsporophyll (Drawn by C.Z. Ji from <italic>Beijing Youth Expedition 0980</italic>, PE).</p></caption><graphic xmlns:xlink="http://www.w3.org/1999/xlink" xlink:href="phytokeys-80-041-g002.jpg" position="float" orientation="portrait" xlink:type="simple" id="oo_136451.jpg"/></fig></tp:treatment-sec><tp:treatment-sec sec-type="material" id="SECID0EPIAE"><title>Type.</title><p>China, Guangxi: Pingxiang, Mt. Daqingshan, alt. 600m, 27 Aug 1986, <italic>Beijing Youth Expedition 0980</italic> (Holotype: PE![No. 1365103]) (Figure <xref ref-type="fig" rid="F3">3</xref>).</p><fig id="F3" position="float" orientation="portrait"><label>Figure 3.</label><caption><p>Type of <italic><tp:taxon-name><tp:taxon-name-part taxon-name-part-type="genus" reg="Selaginella">Selaginella</tp:taxon-name-part> <tp:taxon-name-part taxon-name-part-type="species" reg="guihaia">guihaia</tp:taxon-name-part></tp:taxon-name></italic> X.C.Zhang, sp. nov. (PE).</p></caption><graphic xmlns:xlink="http://www.w3.org/1999/xlink" xlink:href="phytokeys-80-041-g003.jpg" position="float" orientation="portrait" xlink:type="simple" id="oo_136452.jpg"/></fig></tp:treatment-sec><tp:treatment-sec sec-type="description" id="SECID0ETJAE"><title>Description.</title><p>
            <italic>Terrestrial</italic>. Evergreen, suberect or ascending from decumbent base, 20–50 cm. <italic>Rhizophores</italic> branched from base to middle of main stem. <italic>Main stems</italic> pinnately branched from lower part upward, stramineous, 1.5–2 mm in diam. in lower part, oval or subquadrangular, glabrous; primary leafy branches 3–10 pairs, 2 or 3 pinnately branched, secondary branches once pinnately branched, tertiary branches forked, branchlets sparse, adjacent primary branches on main stem 1–6 cm apart, leafy portion of main stem including leaves 0.8–1.8 mm wide at middle, ultimate branches 3–6 mm wide including leaves. <italic>Axillary leaves</italic> on branches symmetrical, ovate, 0.9–1.7 × 1.7–3.7 mm, bases exauriculate, margins denticulate, obviously white–margined. <italic>Dorsal leaves</italic> on branches imbricate, ovate, 0.9–2.3 × 0.3–0.9 mm, carinate, base cuneate or obliquely subcordate, margins denticulate, obviously white–margined, apices acuminate to aristate, parallel to axis. <italic>Ventral leaves</italic> on branches contiguous or overlapping, slightly ascending, oblong–falcate, 2.1–4.4 × 0.8–1.9 mm, upper surfaces on lower scabrous halves of the laminae or also rarely scabrous on upper half; basiscopic base margin entire, margin subentire, denticulate at base; acroscopic base rounded, overlapping stem and branches, margin denticulate in basal half, obviously white–margined. <italic>Strobili</italic> solitary or in pairs, terminal, compact, tetragonal, 0.8–1.4 × 0.4–0.8 mm; sporophylls monomorphic, ovate–triangular, carinate, margins denticulate, obviously white–margined, apices acuminate; sporangia pale yellow to pale brown; megasporangia spherical; microsporangia elliptic–oblong, relatively thick, marginal cells differentiated; megaspores whitish, microspores pale yellow.</p></tp:treatment-sec><tp:treatment-sec sec-type="material" id="SECID0EHKAE"><title>Specimens examined.</title><p>
            <bold>China. Guangxi</bold>: Ningming, 31 Dec 2015, <italic>X.C.Zhang &amp; al.7879</italic> (PE); Ningming, 1 Jan 2016, <italic>X.C.Zhang &amp; al. 7886</italic> (PE), <italic>X.C.Zhang &amp; al. 7887</italic> (PE), <italic>X.C.Zhang &amp; al. 7899</italic> (PE), <italic>X.C.Zhang &amp; al. 7900</italic> (PE); Shangsi, 17 Sep 2009, Mt. Shiwandashan, 600 m, <italic>R.H.Jiang 059</italic> (PE); Shangsi, Mt. Shiwandasahn 10 Jun 2009, 380m, <italic>S.Y. Dong 2932</italic> (IBSC); Fangchenggang, Fulong Village, Mt. Pinglong, 360 m, 19 Sep 2009, <italic>R.H. Jiang 145</italic> (PE); Fangchenggang, Nale Village, 250 m, 20 Sep 2009, <italic>R.H.Jiang 174</italic> (PE); Shangsi, 22 Sep 2009, Mt. Shiwandashan, 680 m, <italic>R.H.Jiang 220</italic> (PE); Fusui, Lucheng, 200–370 m, 26 Apr 1957, <italic>S.Q. Chen 12074</italic> (PE); Shang–sze (= Shangsi), Shap Man Taai Shan (= Mt. Shiwandashan), 11–30 Jul 1934, <italic>W.T.Tsang 23870</italic> (BM); <bold>Hainan</bold>: Baisha, Yinggeling, 1000 m, 27 Aug 2005, <italic>S.Y.Dong 1450</italic> 1464 (PE). <bold>Vietnam</bold>: Tien–yen, Kau Nga Shan and Vicinity, 23–30 Sep 1940, <italic>W.T.Tsang 30553</italic> (PE); Chuk–phai, Ha–coi, Taai Wong Mo Shan and Vicinity, <italic>W.T.Tsang 29052</italic> (P); Dam–ha, Sai wong Mo Shan, 18 Jul – 9 Sep 1940, <italic>W.T.Tsang 30273</italic> (P); Tien–yen, Kau Nga Shan and Vicinity, 23 Sep – 7 Oct. 1940, <italic>W.T.Tsang 30582</italic> (P); Chuk–phai, Ha–coi, Taai Wong Mo Shan and Vicinity, 18 Nov – 2 Dec 1936, <italic>W.T.Tsang 27196</italic> (P); Tonkin, Kau Nga Shan and vicinity, Sept. 23 – Oct. 7. 1940, <italic>W.T.Tsang 30582</italic> (B).</p><!--PageBreak--></tp:treatment-sec><tp:treatment-sec sec-type="distribution" id="SECID0E1LAE"><title>Distribution and ecology.</title><p>Widely distributed in southern China (Guangxi and Hainan) and northern Vietnam around the Gulf of Tonkin (Beibu Gulf), growing in evergreen broad–leaved forests at 250 to 1000 m a.s.l. (Figures <xref ref-type="fig" rid="F4">4</xref>, <xref ref-type="fig" rid="F5">5</xref>).</p><fig id="F4" position="float" orientation="portrait"><label>Figure 4.</label><caption><p>
                <italic><tp:taxon-name><tp:taxon-name-part taxon-name-part-type="genus" reg="Selaginella">Selaginella</tp:taxon-name-part> <tp:taxon-name-part taxon-name-part-type="species" reg="guihaia">guihaia</tp:taxon-name-part></tp:taxon-name></italic> X.C.Zhang, sp. nov. <bold>A</bold> Dorsal view of branch <bold>B</bold> Ventral view of branch. <bold>C</bold> Strobilus <bold>D</bold> Rhizophore <bold>E</bold> Habit.</p></caption><graphic xmlns:xlink="http://www.w3.org/1999/xlink" xlink:href="phytokeys-80-041-g004.jpg" position="float" orientation="portrait" xlink:type="simple" id="oo_136453.jpg"/></fig><!--PageBreak--></tp:treatment-sec><tp:treatment-sec sec-type="etymology" id="SECID0ELNAE"><title>Etymology.</title><p>The specific epithet “<italic><tp:taxon-name><tp:taxon-name-part taxon-name-part-type="species" reg="guihaia">guihaia</tp:taxon-name-part></tp:taxon-name></italic>” alludes to the ancient Chinese name for the remote geographic region where the species occurs.</p></tp:treatment-sec><tp:treatment-sec sec-type="conservation status" id="SECID0E2NAE"><title>Conservation status.</title><p>We evaluated the conservation status of <italic><tp:taxon-name><tp:taxon-name-part taxon-name-part-type="genus" reg="Selaginella">Selaginella</tp:taxon-name-part> <tp:taxon-name-part taxon-name-part-type="species" reg="guihaia">guihaia</tp:taxon-name-part></tp:taxon-name></italic> according to the <xref ref-type="bibr" rid="B4">IUCN (2012)</xref> criteria for risk assessment: <italic><tp:taxon-name><tp:taxon-name-part taxon-name-part-type="genus" reg="Selaginella">S.</tp:taxon-name-part> <tp:taxon-name-part taxon-name-part-type="species" reg="guihaia">guihaia</tp:taxon-name-part></tp:taxon-name></italic> falls into the Least Concern (LC) category. <italic><tp:taxon-name><tp:taxon-name-part taxon-name-part-type="genus" reg="Selaginella">S.</tp:taxon-name-part> <tp:taxon-name-part taxon-name-part-type="species" reg="guihaia">guihaia</tp:taxon-name-part></tp:taxon-name></italic> is in fact known from many localities from southern China and northern Vietnam around the Gulf of Tonkin.</p><fig id="F5" position="float" orientation="portrait"><label>Figure 5.</label><caption><p>Distribution map of <italic><tp:taxon-name><tp:taxon-name-part taxon-name-part-type="genus" reg="Selaginella">Selaginella</tp:taxon-name-part> <tp:taxon-name-part taxon-name-part-type="species" reg="guihaia">guihaia</tp:taxon-name-part></tp:taxon-name></italic> X.C.Zhang, sp. nov.</p></caption><graphic xmlns:xlink="http://www.w3.org/1999/xlink" xlink:href="phytokeys-80-041-g005.jpg" position="float" orientation="portrait" xlink:type="simple" id="oo_136454.jpg"/></fig></tp:treatment-sec><ref-list><ref id="B4"><mixed-citation xmlns:xlink="http://www.w3.org/1999/xlink" xlink:type="simple">
          <institution xlink:type="simple">IUCN</institution> (<year>2012</year>) <source>IUCN Red List Categories and Criteria, Version 3.1</source>. <edition>2nd Ed.</edition>, <publisher-name>IUCN</publisher-name>, <publisher-loc>Gland</publisher-loc>.</mixed-citation></ref></ref-list></tp:taxon-treatment>
